# Supplementary material for: Cryo-EM structures of ryanodine receptors and diamide insecticides reveal the mechanisms of selectivity and resistance
Source: Nat Commun. 2024 Oct 20;15:9056. doi: 10.1038/s41467-024-53490-0 (PMC11491487; doi:10.1038/s41467-024-53490-0)
Supplement: Supplementary file 7 — Source Data [file 41467_2024_53490_MOESM7_ESM.xlsx]

## Sheet: Figure 1b
Figure 1b upper panel
Concentration (FLU, uM)	SfRyR_WT			ChiRyR			rRyR1
1e-05	0.951741	0.958986	0.980332	0.954874	0.950646	0.96757
0.0001				0.978698	0.968327	0.946428
0.001	0.993361	1.00357	1.01527
0.005
0.01	0.963951	0.962829	0.943896	0.861417	0.852584	0.869728	0.951365	0.951049	0.957448
0.1	0.687367	0.708368	0.783381	0.436111		0.343601
0.5	0.394757	0.40257	0.425874
0.3							0.929416	0.928975	0.96967
1	0.453077	0.527801	0.592989	0.354898	0.329378	0.374716	0.959112	0.960569	0.968559
3							0.963728	0.961559	0.931594
10	0.479974	0.497821	0.552644	0.336033	0.341636	0.343361	0.973761	0.980268	0.968703
30							0.927158	0.902293	0.895107
50	0.522307	0.46445	0.474609	0.325893	0.32234	0.331757
100				0.360023	0.337635	0.350296	0.835145	0.825044	0.800928
150							0.787902	0.771678	0.757797
Figure 1b bottom panel
Concentration (TET, uM)	SfRyR			ChiRyR			rRyR1
1e-05	0.960588	0.975196	0.981346	0.925851	0.967385	0.96773
0.0001
0.001	1.00415	1.00153	1.00149	0.787681	0.806039	0.77589
0.005
0.01	0.309728	0.309405	0.286754	0.291717	0.269917	0.253697	0.98324	0.9899	0.97526
0.1	0.258172	0.266256	0.277625	0.263222	0.237408	0.231334	0.97934	0.98521	0.96406
0.3							0.969647	0.951973	0.953858
0.5	0.268001	0.294401	0.259554	0.256928	0.246222	0.232882
1	0.273353	0.293409	0.286736	0.239853	0.239965	0.230281	0.913512	0.929462	0.925372
3							0.810683	0.805757	0.775564
10	0.27738	0.280929	0.293242	0.263905	0.243613	0.239341	0.339987	0.360221	0.355578
30							0.316799	0.256218	0.244755
50	0.293912	0.269755	0.312877	0.312279	0.261746	0.302225
100							0.204516	0.247146	0.252948

## Sheet: Figure 4b
Figure 4b left panel
concentration (FLU, uM)	ChiRyR			ChiRyR_I4657M/G4819E			Sf RyR			Sf RyR_I4734M/G4891E
1e-05	0.954874	0.950646	0.96757	0.957523	0.969975	0.988429	0.960592	0.962559	0.909509
0.0001	0.978698	0.968327	0.946428				0.966938	0.997923	0.958674
0.001							1.0081	0.972437	0.946586
0.005							0.995319	0.950254	0.93621
0.01	0.861417	0.852584	0.869728				0.936462	0.908974	0.828682
0.1	0.436111		0.343601	0.97046	0.977033	1.0074	0.606028	0.549445	0.456083	0.935397	1.02226	1.00083
0.3							0.328605	0.316128	0.287787
0.5				0.966835	0.981857	0.946361	0.356291	0.36177	0.387429
1	0.354898	0.329378	0.374716	0.982312	0.9988	0.926238	0.346011	0.389149	0.374146	1.07969	0.989777	1.01292
3							0.281953	0.308317	0.312039
10	0.336033	0.341636	0.343361	0.952171	0.929008	0.950691	0.307597	0.294743	0.264137	0.977523	0.991571	0.985824
30							0.29066	0.270751	0.278567
50	0.325893	0.32234	0.331757	0.971381	0.939669	0.894968	0.281964	0.27234	0.272544	0.968224	0.941483	0.956845
100	0.360023	0.337635	0.350296	0.972102	0.987132	0.980735	0.300818	0.271093	0.265975	0.968701	0.96725	0.984984
150							0.277183	0.280718	0.303204	1.01006	0.976106	1.00557
200				0.952064	0.936059	0.971889	0.282746	0.342708	0.353146	1.01566	0.968077	1.01241
Figure 4b right panel
concentration (CHL, uM)	ChiRyR			ChiRyR_I4657M/G4819E			Sf RyR_WT			Sf RyR_I4734M/G4891E
1e-05	0.947668	0.917621	0.912622	0.889078	0.880271	0.883176	0.960588	0.975196	0.981346
2.5e-05	0.91986	0.922941	0.930996
5e-05	0.888273	0.929019	0.90922
0.0001	0.904939	0.941076	0.817517	0.881652	0.928925	0.924326
0.00025	0.894538	0.89735	0.839792
0.0005	0.691723	0.636479	0.630432
0.001				0.967422	0.940246	0.955268	1.00415	1.00153	1.00149
0.0025	0.512193	0.48493	0.462183
0.005	0.645437	0.539277	0.486708	0.994171	0.937992	0.94105	0.722935	0.743099	0.729355
0.01	0.491244	0.504571	0.477176	0.947871	0.955008	0.917446	0.309728	0.309405	0.286754
0.025	0.515836	0.475082	0.499217
0.05	0.53742	0.517313	0.548979
0.1	0.491456	0.525715	0.450738	0.946506	0.935497	0.909725	0.258172	0.266256	0.277625	0.960884	0.959081	1.0034
0.3				0.930555	0.965485	0.943888
0.5				0.914522	0.897057	0.939879	0.268001	0.294401	0.259554
1	0.535644	0.519885	0.564636	0.909055	0.854416	0.900486	0.273353	0.293409	0.286736	0.986964	0.976964	0.985763
3	0.51953	0.443524	0.463139	0.832763	0.871345	0.86822
10	0.52867	0.49055	0.480012	0.807962	0.818998	0.756475	0.27738	0.280929	0.293242	0.536292	0.621325	0.735925
30	0.535424	0.468221	0.47613	0.725712	0.633453	0.582645
50	0.579905	0.495443	0.52737	0.651179	0.552765	0.508754	0.293912	0.269755	0.312877	0.346935	0.384519	0.414283
100				0.578115	0.491229					0.317841	0.311917	0.345506
150										0.331268	0.317923	0.362444
200				0.627441	0.51787					0.334744	0.324394	0.369188
500				0.53793	0.518179

## Sheet: Figure 4c
Figure 4c left panel
Dose (FLU, uM)	ChiRyR				ChiRyR_I4657M/G4819E
1e-05	0.0117136	0.0234272	-0.00780905	0.0195226	-0.0124307	0.0186461	0.00414358	0.0165743
0.0001	-0.0156181	0.0273317	-0.0312362	0.074186	0.0186461	0.0124307	-0.00621537	-0.0103589
0.001	0.0195226	-0.00780905	0.00390453	-0.0312362	0.0145025	0.039364	0.00828716	-0.00414358
0.01	0.257699	0.167895	0.292839	0.245985	0.0248615	0.0372922	-0.00414358	0.0207179
0.1	0.203035	0.261603	0.292839	0.331885	0.00828716	0.039364	0	-0.0165743
1	0.230367	0.230367	0.187417	0.324076	0.0248615	0.0331486	-0.00414358	0.00828716
10	0.281126	0.304553	0.277221	0.253794	0.0165743	0.0207179	0.0227897	0.0124307
100	0.242081	0.339694	0.234272	0.261603	0.0145025	0.0310768	0.00828716	0.0290051
	240712	240712	240716	240716	240712	240712	240716	240716
Figure 4c right panel
Dose (CHL, uM)	ChiRyR				ChiRyR_I4657M/G4819E
1e-05	0.00390453	0.0156181	0.00390453	0	0.0103589	0.0145025	-0.00207179	0
0.0001	-0.0390453	0.0117136	-0.0156181	0	0.00207179	0.0165743	0.00828716	0.00414358
0.001	0.0819951	0.0351407	0.0624724	0.0429498	0.0165743	0.0580101	0.00414358	0.00828716
0.01	0.191322	0.230367	0.144467	0.261603	0.0352204	0.0352204	0.00207179	0.0124307
0.1	0.167895	0.179608	0.214749	0.214749	0.0310768	0.0145025	-0.0207179	0
1	0.199131	0.218653	0.214749	0.312362	0.00828716	-0.00621537	0	0.00828716
10	0.245985	0.234272	0.24989	0.214749	0.113948	0.0766562	0.0683691	0.0621537
100	0.20694	0.242081	0.222558	0.191322	0.192676	0.240328	0.178174	0.209251
	240712	240712	240716	240716	240712	240712	240716	240716

## Sheet: Figure 4d
Figure 4d
concentration (uM)	M4758I-CHL (death rate, %)			G4915E-CHL (death rate, %)			M4758I-FLU (death rate, %)			G4915E-FLU (death rate, %)
0	0	0	0	0	0	0	0	0	0	0	0	0
0.01	0	0	0
0.0333333	0	0	10				0	0	0
0.1	60	40	40				0	10	0
0.333333	80	70	80				10	10	10
1	100	90	100	0	0	0	10	10	20	0	0	0
3.33333	100	100	100	0	0	0	20	20	30	0	0	0
10	100	100	100	0	10	0	50	50	50	0	0	0
33.3333				10	10	10	60	70	70	0	0	0
100				10	10	20	100	100	100	0	0	0
333.333							100	100	100	0	0	0

## Sheet: Figure S7a
Figure S7a
Concentration (Caffeine, mM)	chiRyR		chiRyR-I4657M/G4819E
0.1
0.2	1.0026	0.970781	0.987269	0.959197
0.5
1	0.94431	0.926849	0.931985	0.927983
5	0.857885	0.817734	0.733498	0.77379
10	0.753431	0.769753	0.720414	0.571275
25	0.606858	0.519275	0.48203	0.488241
30
50	0.316999	0.337008	0.435178	0.511521
75	0.310346	0.30735	0.432647	0.443227
100	0.329198	0.32704	0.4759	0.383337

## Sheet: Figure S7b
Figure S7b
pCa	ChiRyR				ChiRyR_I4657M/G4819E				ChiRyR_TET				ChiRyR_I4657M/G4819E_TET
6.98	0.0312362	0.00780905	0	-0.00780905	0.0145025	0.00207179	-0.0145025	0.0103589	0.210844	0.261603	0.269412	0.238176	0.0103589	0.0331486	0.0124307	0.00207179
6.55	0.00780905	0.0117136	0.0351407	0.0351407	0.00828716	-0.00414358	0.0455794	0.0269333	0.382644	0.335789	0.245985	0.245985	-0.00828716	0.0290051	0.00828716	0.0372922
6.01	-0.00780905	0.0195226	0.0195226	0.0312362	0.00621537	0.0331486	0.0124307	0.0269333	0.308458	0.277221	0.242081	0.331885	0.0207179	-0.00207179	-0.00207179	-0.00414358
5.43	0.0624724	0.0780905	0.0390453	0.0156181	0.0973741	0.118092	0.101518	0.0517947	0.367025	0.343598	0.28503	0.288935	0.0476512	0.0662973	0.0517947	0.0600819
5	0.148372	0.171799	0.135141	0.156181	0.122236	0.163671	0.120164	0.126379	0.269412	0.316267	0.253794	0.304553	0.171959	0.0953023	0.113948	0.124307
4.5	0.128849	0.152277	0.117136	0.132754	0.163671	0.17403	0.167815	0.200964	0.28503	0.288935	0.265508	0.331885	0.132595	0.136738	0.134666	0.188533
3.89	0.148372	0.170281	0.146738	0.16399	0.142953	0.17403	0.136738	0.163671	0.261603	0.281126	0.32798	0.331885	0.136738	0.136738	0.122236	0.101518
3.52	0.124945	0.101518	0.113231	0.105422	0.120164	0.1616	0.122236	0.0994459	0.281126	0.296744	0.339694	0.425593	0.126379	0.111877	0.140882	0.101518
3.01	0.0819951	0.0429498	0.0468543	0.0312362	0.0725126	0.0870152	0.0600819	0.078728	0.261603	0.288935	0.378739	0.402166	0.0352204	0.0725126	0.089087	0.0517947
2.54	0.0546634	0.0312362	0.0195226	0.0585679	0.00414358	-0.0103589	0.0269333	0	0.421689	0.488066	0.538825	0.523207	0.0145025	0.0124307	0.00828716	0.0186461
2.01	-0.00390453	0.0156181	0.0312362	0.0137086	0.0145025	0.00621537	0.00414358	0.00828716	0.562252	0.589584	0.542729	0.628629	0.0165743	-0.00828716	-0.0207179	0.0310768
	240704	240704	240705	240705	240704	240704	240705	240705	240718	240718	240723	240723	240723	240723	240724	240724
